# Supplementary material for: Analytical Techniques Applied to the Study of Industrial Archaeology Heritage: The Case of Plaiko Zubixe Footbridge
Source: Molecules. 2022 Jun 4;27(11):3609. doi: 10.3390/molecules27113609 (PMC9182420; doi:10.3390/molecules27113609)
Supplement: Supplementary file 1 [file molecules-27-03609-s001.zip]

Archive with 1 entries (1 files):
- molecules-1739812-supplementary.pdf
